# Supplementary material for: Glyphosate Shapes a Dinoflagellate-Associated Bacterial Community While Supporting Algal Growth as Sole Phosphorus Source
Source: Front Microbiol. 2017 Dec 19;8:2530. doi: 10.3389/fmicb.2017.02530 (PMC5742145; doi:10.3389/fmicb.2017.02530)
Supplement: Table S1 — Genes involved in phosphonate metabolism predicted from our 16S rDNA dataset with the Tax4Fun tool and the relative abundance in each treatment. [file Table1.XLSX]

## Sheet: Sheet1
Table S1 Genes involved in phosphonates metabolism predicted from our 16S rDNA dataset with the Tax4Fun tool and the relative abundance in each treatment.
Protein	Gene	C	LG	HG	LG/C	HG/C
K01003; carboxyvinyl-carboxyphosphonate phosphorylmutase [EC:2.7.8.23]	bcpA	6.26e-05	8.65e-05	0.000100407	1.38179	1.60395
K02041; phosphonate transport system ATP-binding protein [EC:3.6.3.28]	phnK	8.37e-05	0.000125406	0.000159734	1.49828	1.90841
K02042; phosphonate transport system permease protein	phnE	0.000171385	0.000265183	0.000347797	1.54729	2.02933
K02043; GntR family transcriptional regulator, phosphonate transport system regulatory protein	phnF	6.39e-05	0.000106791	0.000149891	1.67122	2.34571
K02044; phosphonate transport system substrate-binding protein	phnD	0.000112805	0.000169711	0.000212588	1.50446	1.88456
K03430; 2-aminoethylphosphonate-pyruvate transaminase [EC:2.6.1.37]	phnW	2.73e-05	3.68e-05	3.75e-05	1.34799	1.37363
K05780; putative phosphonate transport system ATP-binding protein	phnK	4.36e-05	7.26e-05	9.8e-05	1.66514	2.24771
K05781; putative phosphonate transport system ATP-binding protein	phnK	4.83e-05	8.01e-05	0.000108151	1.65839	2.23915
K09469; 2-aminoethylphosphonate-pyruvate transaminase	phnW	1.34e-08	3.29e-08	0	2.45522	0
K11081; 2-aminoethylphosphonate transport system substrate-binding protein		5.13e-06	9.29e-06	1.14e-05	1.81092	2.22222
K11082; 2-aminoethylphosphonate transport system permease protein	phnV	3.71e-06	6.68e-06	8.12e-06	1.80054	2.18868
K11083; 2-aminoethylphosphonate transport system permease protein	phnV	4.31e-06	7.76e-06	9.54e-06	1.80046	2.21346
K11084; 2-aminoethylphosphonate transport system ATP-binding protein	Mar181_0922	6.01e-06	1.08e-05	1.35e-05	1.797	2.24626
