# Supplementary material for: Glyphosate Shapes a Dinoflagellate-Associated Bacterial Community While Supporting Algal Growth as Sole Phosphorus Source
Source: Front Microbiol. 2017 Dec 19;8:2530. doi: 10.3389/fmicb.2017.02530 (PMC5742145; doi:10.3389/fmicb.2017.02530)
Supplement: Table S2 — Sequences used in this study for phnJ primer design. [file Table2.XLSX]

## Sheet: Sheet1
Table S2. Sequences used in this study for phnJ primer design.
	NCBI Reference Sequence number	Species name
1	NC_000913.3	Escherichia coli str. K-12 substr. MG1655
2	NC_003143.1	Yersinia pestis CO92 NC_003143.1
3	NC_008800.1	Yersinia enterocolitica subsp. enterocolitica 8081
4	NC_007606.1	Shigella dysenteriae Sd197
5	NC_022360.1	Pseudomonas aeruginosa c7447m
6	NC_022361.1	Pseudomonas aeruginosa PAO581
7	NC_014121.1	Enterobacter cloacae subsp. cloacae ATCC 13047
8	NC_004578.1	Pseudomonas syringae pv. tomato str. DC3000
9	NC_022594.1	Pseudomonas aeruginosa PAO1-VE13
10	NC_022591.1	Pseudomonas aeruginosa PAO1-VE2
11	NC_022528.1	Vibrio nigripulchritudo
12	NC_011751.1	Escherichia coli UMN026
13	NC_011750.1	Escherichia coli IAI39
